# Supplementary material for: Beneficial effects of an intergenerational exercise intervention on health-related physical and psychosocial outcomes in Swiss preschool children and residential seniors: a clinical trial
Source: PeerJ. 2021 Apr 27;9:e11292. doi: 10.7717/peerj.11292 (PMC8086583; doi:10.7717/peerj.11292)
Supplement: Supplemental Information 1 [file peerj-09-11292-s001.xlsx]

## Sheet: Meta Data Children
ID	Sex	Age_pre	Height_pre	Weight_pre	BMI_Pre	Locomotor_Skills_Pre	Locomotor_Skills_Post	ObjectControl_Pre	ObjectControl_Post	Total TGMD-2_Score_Pre	Total TGMD-2_Score_Post	RFD_Pre	RFD_Post	GF/N_Pre	GF/N_Post	Jump Height_Pre	Jump Height_Post	Rel.Pmax_pre	Rel.Pmax_post	Kompik_socialSkills_pre	Kompik_socialSkills_post	Kompik_emotionalSkills_pre	Kompik_emotionalSkills_post	Kompik_psychorel_pre	Kompik_psychorel_post	Kompik_Total_pre	Kompik_Total_post
INT1	w	4	112	19.4	15.4656	38	42	15	19	53	61	35	42.296	60	97.59	10.7439	14.511	23.4833	26.8104	62	67	47	49	50	52	159	168
INT2	m	4	104	16.1	14.8854	10	17	11	11	21	28	20	40.939	66	88.095	7.42077	13.8439	21.9493	26.0354	29	45	20	38	36	42	85	125
INT3	m	4	110	21.9	18.0992	23	27	10	14	33	41	45	31.937	99	111.839	11.7156	14.1754	22.9946	24.4169	45	50	26	35	38	43	109	128
INT4	w	5	116	19.4	14.4174	40	42	11	18	51	60	23	32.184	70	85.49	10.7272	16.0693	21.0688	32.5437	63	64	49	50	49	48	161	162
INT5	m	4	104	19.2	17.7515	20	25	11	14	31	39	12	15.29	72	69.944	5.74866	15.7161	20.0521	27.4868	55	59	42	42	48	46	145	147
INT6	m	5	100	16.8	16.8	18	42	25	23	43	65	30	36.623	78	84.391	10.1	14.511	22.6786	23.9111	58	60	45	47	42	39	145	146
INT7	m	5	103	16.9	15.9299	24	42	12	24	36	66	27	38.966	68	82.815	11.2153	15.541	25.8387	27.3552	52	55	40	39	43	49	135	143
INT8	m	6	116	22.9	17.0184	48	49	28	29	76	78	26	48.831	100	123.827	12.7143	19.0358	20.0873	31.0848	58	62	40	40	50	55	148	157
INT9	w	5	116	20.7	15.3835	34	44	18	23	52	67	26	35.637	87	109.378	18.657	16.7874	23.1884	33.0737	61	68	43	44	43	45	147	157
INT10	m	6	116	21.8	16.201	38	50	13	27	51	77	39	36.746	93	115.607	13.418	16.4264	24.9187	28.4911	66	63	43	40	45	47	154	150
INT11	w	6	127	25.8	15.996	45	50	14	29	59	79	67	41.926	102	147.759	19.4263	23.5249	23.2558	31.8424	57	64	38	38	44	50	139	152
INT12	m	6	108	16.5	14.1461	42	52	27	27	69	79	28	45.871	89	107.847	21.0951	17.707	36.8464	32.8291	62	58	40	41	44	48	146	147
INT13	w	4	109	16.5	13.8877	40	47	7	20	47	67	38	34.897	78	86.571	14.7763	18.2706	22.1212	42.0503	32	47	33	44	25	41	90	132
INT14	w	5	110.5	17.1	14.0046	28	42	19	22	47	64	4	36.13	37	80.047	11.7833	15.7	23.9766	29.8361	17	54	19	37	27	16	63	107
INT15	w	4	108	17.8	15.2606	25	41	9	8	34	49	10	26.511	67	77.988	11.6504	12.7	21.3483	24.7449	20	41	21	38	23	33	64	112
INT16	m	4	106	18.3	16.2869	30	44	13	25	43	69	14	25.155	71	86.59	9.87753	16.06	22.9508	28.731	16	43	18	31	29	28	63	102
INT17	w	5	109	18.4	15.4869	20	33	11	19	31	52	30	62.148	87	93.846	12.8961	13.8	17.663	22.8718	48	53	41	42	52	51	141	146
INT18	w	4	101.5	15	14.5599	40	47	17	27	57	74	8	25.279	63	76.548	13.4792	14.68	28.3333	24.717	35	46	28	33	38	42	101	121
INT19	w	4	111	17.8	14.4469	46	35	19	21	65	56	13	33.787	67	80.271	15.9553	23.7	23.3146	35.8696	28	41	32	32	32	37	92	110
INT20	w	5	113	20.3	15.8979	43	47	14	22	57	69	17	46.981	84	102.74	19.622	19.6	22.4138	32.9817	46	58	28	42	37	47	111	147
PG1	m	5	110	19.4	16.0331	35	32	21	17	56	49	51	51.667	94	82.158	12.2448	15.3669	18.8217	24.6767	63	63	44	45	53	55	160	163
PG2	m	6	123	22.3	14.7399	36	26	26	30	62	56	47	43.405	105	93.167	17.5212	17.8939	28.5746	29.8468	53	54	33	32	53	49	139	135
PG3	w	4	109	19.6	16.4969	35	26	15	14	50	40	31	35.39	70	81.021	9.75163	14.3427	23.996	27.749	70	65	50	46	55	52	175	163
PG4	w	4	105	15.8	14.3311	34	25	15	8	49	33	26	31.198	80	92.057	2.54275	13.5162	16.0282	29.2059	62	65	50	50	51	51	163	166
PG5	m	5	107	17.6	15.3725	32	37	19	15	51	52	43	50.557	88	94.026	10.7439	17.8939	23.9203	26.4059	69	64	48	43	54	51	171	158
PG6	m	4	112	20.2	16.1033	47	37	24	22	71	59	51	64.738	83	111.383	19.2296	11.6327	33.4743	26.9985	59	54	39	60	51	52	149	166
PG7	w	4	108	19.1	16.3752	33	42	11	11	44	53	24	45.501	83	80.726	9.75163	21.221	22.0471	32.7251	57	52	42	38	54	52	153	142
PG8	w	4	112	19.4	15.4656	30	27	6	8	36	35	29	26.019	79	69.799	10.5992	12.7143	23.8461	27.0748	70	63	46	44	51	52	167	159
PG9	m	6	122	21.7	14.5794	35	40	20	22	55	62	54	56.969	94	107.039	15.3669	16.7874	29.2614	27.8351	68	70	50	50	54	55	172	175
PG10	m	5	123	23.5	15.5331	36	26	8	17	44	43	47	41.432	107	109.316	20.0144	18.2706	31.2672	28.82	66	59	44	47	44	46	154	152
PG11	w	6	119	23.3	16.4536	50	44	16	23	66	67	69	74.109	107	142.363	20.8149	20.8149	41.5391	41.4447	69	66	40	40	52	51	161	157
PG12	m	5	112	17.8	14.1901	39	40	14	19	53	59	39	25.772	82	90.543	16.0693	16.7874	27.8996	27.0892	52	55	40	33	51	50	143	138
PG13	m	6	117	20.9	15.2677	48	46	27	27	75	73	47	34.034	124	115.728	20.213	21.0174	34.0433	30.6289	65	63	45	36	54	55	164	154
PG14	w	5	109	17.9	15.0661	38	37	5	14	43	51	16	19.853	78	79.962	15.1937	20.6133	28.6748	34.3782	60	70	46	50	54	54	160	174
PG15	m	6	121	23.2	15.8459	35	43	28	31	63	74	47	69.177	105	118.41	20.0144	16.9693	31.1326	30.4393	56	56	40	39	47	52	143	147
PG16	m	5	115	20.2	15.2741	23	39	8	13	31	52	42	41.555	81	79.288	15.0216	14.8504	26.8536	31.9482	41	37	38	39	31	24	110	100
PG17	m	4	106	17.4	15.4859	31	36	25	22	56	58	13	20.346	65	62.408	10.8896	16.2473	28.4197	32.8316	36	36	34	29	32	40	102	105
PG18	m	4	107	18.2	15.8966	31	38	9	20	40	58	42	32.677	66	74.055	14.1754	13.0321	25.2774	25.2984	45	45	37	32	38	34	120	111
PG19	m	5	112	19.1	15.2264	23	37	21	29	44	66	38	42.665	82	77.193	16.7874	18.843	27.8979	37.5536	48	53	40	36	39	37	127	126
PG20	w	4	96.4	14.5	15.6032	27	35	4	18	31	53	1	4.809	9	39.165	9.07229	8.67645	19.1899	22.4526	47	64	40	42	43	52	130	158
PG21	w	5	110	18.4	15.2066	32	38	10	22	42	60	15	6.042	55	56.884	10.7439	16.7874	24.815	29.9039	61	65	47	43	47	47	155	155
PG22	w	5	116	22.1	16.4239	41	42	13	11	54	53	21	31.814	85	99.302	13.3539	18.2706	25.2915	33.5898	56	67	48	49	48	54	152	170
PG23	w	4	114	20.1	15.4663	21	32	6	12	27	44	28	31.568	99	78.31	20.8149	17.1523	32.4944	32.8205	36	45	33	30	32	28	101	103
PG24	w	5	109	17.8	14.9819	35	39	10	26	45	65	20	41.556	76	106.754	15.7161	19.8167	29.6869	33.5396	60	56	42	47	47	53	149	156
PG25	m	6	122	24	16.1247	36	44	17	29	53	73	48	53.763	100	84.964	16.4264	16.4264	31.4993	32.9608	55	60	36	35	44	44	135	139
PG26	w	6	117	22.4	16.3635	33	36	13	20	46	56	13	14.674	68	67.849	16.4264	16.0693	29.1695	27.8123	45	52	36	38	42	43	123	133
CON1	w	5	111.5	18.3	14.7198	34	32	24	19	58	51	28	9.8035	42	44.9865	15	18.0085	26.3	31.4568	57	68	45	50	48	55	150	173
CON2	w	5	117.5	24.5	17.7456	26	39	21	24	47	63	30	27.5595	92	93.334	14.1129	13.7502	25.7143	34.4711	60	63	46	41	48	52	154	156
CON3	m	6	112.5	19.7	15.5654	43	43	27	31	70	74	30	34.2805	99	99.8325	17.3382	16.6657	25.1269	32.0559	56	60	41	47	50	50	147	157
CON4	w	4	110	18.4	15.2066	20	33	12	16	32	49	16	25.772	68	73.8385	10.4391	10.0543	29.2517	31.04	39	49	34	41	46	48	119	138
CON5	w	4	113	19.3	15.1147	42	37	17	23	59	60	31	36.1915	68	63.685	13.7823	20.3275	24.7283	29.7949	53	66	48	48	49	54	150	168
CON6	w	5	111.5	20	16.0872	24	41	16	28	40	69	30	31.629	84	81.142	8.63206	8.65561	20.2073	35.369	52	56	45	45	51	50	148	151
CON7	w	4	105.5	17.4	15.6331	9	29	6	10	15	39	14	4.0695	54	50.073	7.9797	13.1133	30.75	29.1106	43	41	39	38	44	51	126	130
CON8	m	6	115	21.6	16.3327	29	41	28	15	57	56	30	40.199	108	94.2095	20.5188	19.7723	18.1034	23.2549	59	68	46	50	55	55	160	173
CON9	w	5	119.5	22.8	15.9661	30	36	26	20	56	56	38	57.031	108	111.739	10.894	18.4624	29.6296	32.681	62	63	43	49	48	53	153	165
CON10	w	6	110	19.2	15.8678	42	38	23	27	65	65	24	20.7165	70	78.846	15.8922	17.5212	26.2722	27.7768	64	70	42	47	42	46	148	163
CON11	m	5	109	17.4	14.6452	41	31	13	19	54	50	11	11.838	66	67.2795	13.3539	16.4264	32.2105	35.3973	58	52	40	37	46	44	144	133
CON12	w	5	119	30.4	21.4674	18	20	25	15	43	35	84	50.742	97	108.879	11.0363	11.3325	27.0653	30.3256	50	54	41	40	44	54	135	148
CON13	m	5	113.5	21.8	16.9225	22	33	19	26	41	59	40	19.915	86	86.495	20.6133	14.0092	22.4797	24.3323	47	46	38	37	39	47	124	130
CON14	m	5	114	19.9	15.3124	33	24	16	15	49	39	27	29.8415	98	114.506	16.7874	18.6513	23.2556	28.5225	55	53	38	35	43	45	136	133
CON15	m	5	114	20	15.3894	29	25	23	11	52	36	31	23.675	71	84.5975	36.8248	16.6064	25.417	27.1052	54	65	41	45	51	52	146	162
CON16	w	5	113	20.4	15.9762	27	33	16	15	43	48	25	28.854	97	86.485	14.0092	16.9693	31.5386	33.8447	46	57	38	45	38	45	122	147
CON17	m	4	110	16.5	13.6364	35	32	10	16	45	48	27	8.57	63	56.455	14.1754	16.0693	25.595	32.0137	52	61	41	43	41	47	134	151
CON18	w	4	101	15.8	15.4887	12	17	9	6	21	23	15	3.576	70	33.778	3.54386	8.54647	13.5278	21.5626	51	57	38	43	43	49	132	149
CON19	m	5	114.5	20.1	15.3315	38	28	15	25	53	53	13	3.761	71	39.843	7.66406	13.5162	24.0434	29.5673	49	42	37	36	38	45	124	123
CON20	m	5	111	17.9	14.528	18	28	10	21	28	49	22	10.605	81	69.5515	12.0903	18.0818	28.1495	30.3183	48	59	35	44	40	44	123	147
CON21	m	5	123.5	30	19.6692	37	21	18	23	55	44	19	27.0665	92	96.297	12.2448	15.0216	24.8156	28.1378	51	53	36	32	39	38	126	123
CON22	w	6	121.5	23.5	15.919	42	44	27	27	69	71	34	35.39	91	94.972	18.2706	19.8167	35.3042	35.6889	64	64	43	40	40	37	147	141

## Sheet: Meta Data Seniors
	Sex	Age_pre	Height_pre	Weight_pre	BMI_Pre	SPPB_Total_Pre	SPPB_Total_Post	Pmax_CRT_Pre	Pmax_CRT_Post	CRT_Time_pre	CRT_Time_post	Gait_Single_pre	Gait_Single_post	Gait_Dual_pre	Gait_Dual_post	cSBD_Pre	cSBD_Post	cDBD_Pre	cDBD_Post	AIx@75_Pre	AIx@75_Post	PWV_Pre	PWV_Post	SF-36_total_pre	SF-36_total_post	SF-36_physical_pre	SF-36_physical_post	SF-36_mental_pre	SF-36_mental_post	AQOL_total_pre	AQOL_total_post	AQOL_independent_pre	AQOL_independent_post	AQOL_pain_pre	AQOL_pain_post	AQOL_mental_pre	AQOL_mental_post	AQOL_satisfaction_pre	AQOL_satisfaction_post	AQOL_selfworth_pre	AQOL_selfworth_post	AQOL_coping_pre	AQOL_coping_post	AQOL_relationships_pre	AQOL_relationships_post	FES_pre	FES_post
INT1	w	73	156.5	57.5	23.4768	6	10	2.8427	5.44	15	11.65	0.67	1.22	0.49	0.66	107.5	91	73	66	12.5	8.5	10.4	9.95	70.31	85.42	72.5	90	68.13	80.83	85	70	10	6	6	4	25	22	9	10	10	7	9	7	16	14	18	16
INT2	w	74	156.5	82.6	33.725	7	10	4.1223	4.16	16.48	12.35	0.62	0.9	0.54	0.67	101	114.5	72	69	21	28	10.3	10.95	84.06	90	88.75	92.5	79.38	87.5	74	59	10	8	4	3	22	17	9	8	8	6	8	6	13	11	21	20
INT3	w	86	164.5	75.1	27.7529	6	5	5.6227	5.48	25	22.5	0.34	0.54	0.35	0.45	117.5	119	83	71	38	52	13.15	13.4	71.77	75	56.88	57.5	86.67	92.5	65	57	11	11	10	10	14	11	10	9	3	3	7	4	10	9	27	29
INT4	w	94	152	69.8	30.2112	3	6	4.2774	6.14	24.49	16.35	0.44	0.51	0.31	0.3	111	94.5	67	61.5	47	44.5	14.9	14.65	86.98	67.29	86.25	61.88	87.71	72.71	60	64	8	8	4	8	19	17	9	9	4	5	3	4	13	13	17	18
INT5	w	79	164	63.3	23.5351	3	4	3.1752	2.61	31.09	39.45	0.41	0.55	0.34	0.42	118	102.5	81.5	74	25	13.5	11.85	11.2	65.94	72.71	40.63	69.38	91.25	76.04	66	61	12	14	3	4	16	15	10	9	6	3	8	8	11	8	37	40
INT6	w	85	158	61.9	24.7957	5	9	4.41	4.34	19.61	11.8	0.52	0.67	0.48	0.53	139.5	134	91.5	80.5	26	36.5	13.65	13.85	96.25	99.38	92.5	98.75	100	100	39	35	5	4	3	4	12	9	5	4	3	3	3	3	8	8	16	18
INT7	w	101	142.5	66.5	32.7485	4	6	2.5443	3.56	34.34	14.8	0.47	0.61	0.61	0.72	150	110	107	78	37	42.5	17.8	16.8	85	88.54	77.5	88.75	92.5	88.33	56	59	11	14	3	3	13	12	9	8	6	4	5	7	9	11	29	16
INT8	w	80	156	66	27.1203	6	8	4.7532	4.75	14.81	22.95	0.67	0.86	0.27	0.49	132.5	136	90.5	100.5	31.5	26	12.65	12.85	62.5	83.54	58.13	83.75	66.88	83.33	72	59	12	15	4	3	19	15	10	7	7	4	7	6	13	9	22	20
INT9	m	72	161	71.8	27.6995	7	9	5.9158	6.39	14.23	14.3	0.58	0.9	0.54	0.79	110	105	77.5	79.5	36.5	19.5	10.15	10.2	97.29	92.29	98.75	93.75	95.83	90.83	46	51	6	6	3	4	10	11	9	9	4	4	5	7	9	10	17	18
INT10	w	74	161	77.3	29.8214	6	6	3.0132	3.64	16.67	0	0.66	1.12	0.62	0.81	106.5	106	74	73.5	42.5	42.5	10.5	10.45	68.54	78.13	65.63	80.63	71.46	75.63	66	53	11	8	5	4	16	12	9	8	7	6	6	5	12	10	36	26
INT11	w	87	157.5	35.5	14.3109	8	11	5.15	5.45	18.15	7.5	1.05	1.13	0.9	0.99	140	143.5	101.5	104.5	23.5	31.5	14.1	14.5	38.33	61.67	45	55.63	31.67	67.71	71	66	9	8	4	4	20	18	11	10	7	6	7	7	13	13	25	23
INT12	w	84	162.5	63.3	23.9716	10	10	7.18	6.54	10.9	12.4	0.99	1.3	0.71	1.19	133.5	125	89.5	77	26.5	32	13.4	13.3	51.04	52.19	44.38	41.88	57.71	62.5	67	62	9	9	8	7	17	15	6	8	8	6	6	5	13	12	26	25
INT13	w	90	160	53.8	21.0156	7	10	5.25	5.43	18.15	9.5	1.03	1.09	0.82	1	131.5	100	90.5	68	39.5	33	14.6	13.7	48.75	58.96	48.13	51.88	49.38	66.04	61	64	9	9	5	6	16	15	8	8	6	5	7	7	10	14	26	35
INT14	w	90	159.5	55	21.6193	9	10	7.07	7.14	13.2	9.3	1.1	1.08	1.18	1.09	121.5	118	79.5	70	38.5	35	14.2	14.3	96.25	98.33	92.5	97.5	100	99.17	46	43	5	4	4	3	13	13	6	5	4	4	5	6	9	8	17	16
INT15	w	89	151.5	52.8	23.0043	9	10	3.61	4.57	16.3	11.3	0.95	0.97	0.89	0.89	120.5	118	77.5	79	32	45	14.1	14	72.81	65.21	76.25	75	69.38	55.42	85	79	9	7	4	4	27	22	14	15	7	7	8	8	16	16	26	27
INT16	w	84	165	64	23.5078	4	4	4.601	5.02	19.2	14.41	0.52	0.57	0.54	0.5	133	121	79	79	24.5	32	13.5	13.4	31.88	65	23.13	52.5	40.63	77.5	78	74	14	13	8	7	18	17	9	10	8	6	7	7	14	14	41	42
PG1	w	77	167	63.8	22.8764	8	9	5.8462	5.7471	19.77	16.37	0.96	1.09	0.82	0.93	128	124	77	77.5	35.5	33	11.95	12	68.6458	93.13	93.75	93.75	90.83	92.5	48	49	4	4	3	3	13	13	8	8	4	5	6	5	10	11	17	18
PG2	w	74	172.5	93.4	31.3884	8	8	6.7573	7.3688	17.14	16.38	1.43	1.43	1.34	1.29	121	131	65.5	71.5	30.5	33	11.2	11.55	68.6458	91.04	78.75	88.75	90	93.33	49	49	5	5	3	4	14	14	7	7	5	4	6	6	9	9	18	18
PG3	m	81	179.5	89.2	27.6845	6	9	7.2656	8.5152	15.61	14.31	1.42	1.25	1.35	1.06	144	134	91.5	90	19	4	12.9	12.7	68.44	87.71	77.5	83.75	59.38	91.67	53	53	5	5	5	5	14	14	6	6	6	6	6	6	11	11	17	17
PG4	w	79	163.5	66.8	24.9885	8	8	4.2623	4.6804	21.78	18.96	1.28	1.32	1.22	0.93	128	100.5	84	71.5	14	13.5	11.95	11.3	71.46	60	65	43.13	77.92	76.88	78	86	8	12	7	10	20	21	9	12	7	7	8	8	16	16	22	29
PG5	w	85	164	81	30.116	8	9	7.4109	6.4894	14.51	15.49	1.2	1.18	1.12	1.11	150	116	79	69	41.5	21.5	14.35	13.2	71.25	46.56	76.88	41.25	65.63	51.88	65	92	8	12	7	8	21	25	6	8	6	10	6	11	11	18	28	35
PG6	w	74	152	57.6	24.9307	8	9	5.8938	7.8958	19.17	14.67	1.51	1.59	1.37	1.34	140.5	140.5	89	92.5	41	41.5	11.55	11.8	87.92	83.85	85	85.63	90.83	82.08	61	54	9	10	5	4	14	15	9	8	8	4	6	6	10	10	16	17
PG7	w	76	158	80.6	32.2865	10	11	6.3924	6.7988	13.09	10.99	1.16	1.23	1.12	1.04	101.5	110.5	78	80.5	11	8	10.5	10.85	66.77	71.04	58.13	75	75.42	67.08	52	65	5	6	6	5	15	17	6	12	3	7	5	8	12	9	21	21
PG8	w	86	157.5	64.4	25.9612	8	10	6.4852	6.411	15.95	13.41	1.14	1.03	0.98	0.6	126.5	108.5	75.5	71.5	37	29	13.15	12.75	94.17	90.63	92.5	91.25	95.83	90	51	56	5	7	3	4	13	14	8	7	5	5	6	6	11	13	18	19
PG9	w	84	155.5	88.9	36.7655	9	9	5.1991	5.8813	14.61	14.03	0.96	1.02	0.82	0.85	158.5	140	98.5	90	49	36	14.7	13.9	88.13	93.33	86.25	90	90	96.67	57	53	6	4	5	6	16	17	8	6	6	6	6	5	10	9	18	19
PG10	w	68	164.5	56	20.6946	9	9	8.7515	8.0355	15.24	14.83	1.24	1.35	1.15	1.3	108.5	126.5	84	83	19	32.5	9.35	10.3	95.21	91.04	93.75	86.25	96.67	95.83	41	45	4	5	4	5	10	12	6	7	3	4	4	4	10	8	16	17
PG11	m	83	176	85.2	27.5052	8	8	5.7832	5.567	23.99	20.39	1.05	1.09	0.94	0.82	109	127.5	77.5	96	20	10	12.5	13.05	69.69	78.85	66.88	71.88	72.5	85.83	59	59	6	7	6	7	16	15	7	7	6	7	7	7	11	9	20	23
PG12	m	74	171	98.9	33.8224	11	11	7.6851	9.115	11.06	10.28	1.52	1.37	1.3	1.34	111	130	82.5	95	18.5	23	10.45	11.4	84.79	76.35	78.75	70.63	90.83	82.08	46	60	5	8	5	5	11	17	6	8	3	6	7	6	9	10	22	19
PG13	m	76	178	89.5	28.2477	9	10	7.4842	9.5653	16.33	13.11	1.39	1.57	1.39	1.59	117.5	128.5	88.5	96	26	38.5	11.15	11.7	90.42	91.67	87.5	92.5	93.33	90.83	49	52	6	5	3	3	13	16	6	8	6	3	5	6	10	11	16	16
PG14	w	76	159	74.1	29.3105	8	10	4.6747	6.3665	18.99	12.39	1.29	1.38	1.24	1.4	120.5	123	84.5	80	45	39.5	11.1	11.35	83.75	56.46	80	48.13	87.5	64.79	66	64	9	8	5	9	17	13	8	8	7	3	6	9	14	14	22	34
PG15	w	78	163	70.4	26.497	7	11	6.1078	7.2649	16.81	9.65	1.16	0.93	1.09	0.66	156	132	84.5	85	46.5	17	13.1	12.1	77.71	79.4	69.38	76.7	86.04	82.2	38	44	5	6	3	5	10	12	5	7	4	3	3	4	8	7	18	18
PG16	w	83	154	59.3	25.0042	8	8	5.0854	5.0395	17.97	14.18	0.8	0.7	0.69	0.37	136	132	86	71	45	10	14.4	12.9	91.88	89.58	93.75	92.5	90	86.67	55	54	5	5	4	4	19	17	8	8	5	5	5	6	9	9	16	16
PG17	w	86	156	49.5	20.3402	8	10	4.1925	6.2511	20.78	11.45	1.07	1.11	0.7	0.75	139	134	88	87	31	32.5	13.9	13.9	64.79	67.6	62.5	73.75	67.08	61.46	71	68	9	8	9	6	17	18	9	10	5	5	5	5	17	16	18	17
PG18	m	97	166	76.1	27.6165	8	11	5.5989	7.8182	21.43	10.7	0.84	0.99	0.64	0.76	111	115.5	77.5	80	30	31.5	15.8	15.8	79.58	75.52	70	69.38	89.17	81.67	60	54	4	5	7	7	17	13	9	8	4	4	6	4	13	13	28	28
PG15	m	84	170	83.6	28.9273	8	10	6.5357	7.6492	11.48	7.34	0.69	0.76	0.74	0.58	133.5	150	88	97	35.5	34	13.35	14.45	73.44	85.42	54.38	83.13	92.5	87.71	64	52	7	5	10	8	19	14	7	6	5	5	6	4	10	10	16	20
CON1	w	90	160	66.1	25.8203	7	5	4.483	4.01	17.89	19.6	0.73	0.77	0.54	0.64	142.5	109	72	68	21.5	26.5	15.1	14.15	67.2917	62.71	61.25	50.63	73.33	74.79	75	72	17	9	10	10	16	1	12	10	5	7	5	6	10	14	23	33
CON2	w	93	157	58.7	23.8144	8	7	5.5929	5.22	18.09	16.9	0.9	0.91	0.85	0.7	100	129	68.5	86	38	36	14.25	15.4	81.4583	71.77	73.75	61.88	89.17	81.67	48	58	8	7	6	10	11	14	7	8	4	5	3	5	9	9	25	27
CON3	w	87	157	78.2	31.7254	6	1	5	3.61	24.97	44.9	0.59	0.55	0.56	0.54	109.5	115	70.5	67.5	26	34	13.05	13.75	79.7917	63.65	63.75	48.75	95.83	78.54	66	72	13	9	10	11	12	13	10	10	4	4	6	5	11	20	45	50
CON4	w	82	159	69.6	27.5306	8	3	4.9391	3.78	19.81	21.3	0.92	0.68	0.81	0.54	95.5	108	66.5	66	33.5	38	11.6	12.3	98.75	97.5	97.5	100	100	95	42	57	7	8	3	3	9	13	7	8	3	4	4	4	9	17	18	26
CON5	w	78	154	66.1	27.8715	12	10	4.8833	4.73	10.45	13.55	1.17	1.05	1.05	0.96	153.5	140	93	70.5	23.5	34.5	13.2	12.85	98.125	93.96	98.75	91.25	97.5	96.67	39	48	4	6	3	7	12	14	5	5	3	4	3	4	9	8	17	18
CON6	w	81	157	65.3	26.4919	10	11	7.289	6.3	13.87	13.1	1.33	1.22	1.28	1.12	113	134.5	76	83.5	12.5	46	12.3	13.15	89.7917	87.19	86.25	79.38	93.33	95	50	47	8	10	4	3	13	12	5	6	5	3	6	4	9	9	18	23
CON7	m	70	180	94.7	29.2284	7	2	4.1131	4.56	18	32.05	0.84	0.42	0.87	0.33	101.5	134.2	74	81.4	44.5	49.7	9.5	11.8	85.625	80	83.75	75.63	87.5	84.38	57	61	11	11	4	6	14	15	8	8	5	4	4	7	11	10	29	34
CON8	w	81	161	88.1	33.9879	7	3	3.2717	3.4	24.31	25.33	0.61	0.48	0.39	0.23	176	109	91	75	45	27	14.2	12	64.2708	46.88	61.25	36.25	67.29	57.5	72	122	8	18	8	10	16	25	11	17	6	12	5	13	18	27	32	60
CON9	w	80	160	80.2	31.3281	4	0	4.8	2.23	18.54	21.48	0.27	0.21	0.74	0.6	110	99.5	81	73	13	25	11.9	11.45	61.3542	68.13	52.5	48.75	70.21	87.5	78	84	11	16	11	12	13	14	12	8	7	8	10	8	14	18	48	31
CON10	m	83	163	62.5	23.5237	10	10	5.2222	5.46	14.29	15.13	1.06	0.99	0.88	0.89	132	146.1	80	89.4	27	35.6	13.2	16.1	81.4583	63.13	71.25	47.5	91.67	78.75	58	69	11	1	5	9	13	12	9	8	3	4	5	6	12	15	26	44
CON11	w	78	160	66.2	25.8594	8	6	4.2429	2.83	22.28	37	0.52	0.51	0.38	0.3	125	152.4	82	84.7	31	38.5	12.1	15.7	77.8125	71.25	65.63	82.5	90	60	78	82	9	12	6	5	20	17	12	14	9	6	7	11	15	17	24	17
CON12	w	74	158	64.2	25.717	7	0	3.7115	2.39	18.93	20.13	0.51	0.33	0.39	0.24	110.5	129.5	82	86.5	26	36.5	10.4	11.55	68.6458	26.04	64.38	19.38	72.92	32.71	91	114	13	18	6	10	22	26	14	17	11	12	10	11	15	20	27	38

## Sheet: Codebook
Variable	Explanation	Units
ID	Subject identifiert
Sex	sex	w=female; m=male
Age_pre	age	years
Height_pre	height	cm
Weight_pre	weight	kg
BMI_Pre	Body Mass Index	kg/m^2
Locomotor_Skills_Pre	Total Score for Locomotor Skills
ObjectControl_Pre	Total Score for Object Control Skills
Total TGMD-2_Score_Pre	Total Score in Test of Gross Motor Development
RFD_Pre	Rate of force development in handgrip strength	N/s
GF/N_Pre	Grip Force	N
Jump Height_Pre	Jump Height of counter movement jump	cm
Rel.Pmax_pre	Maximum power in counter movement jump in relation to bodyweight	W/kg
Kompik_socialSkills_pre	Social Skills score in Kompik questionnaire
Kompik_emotionalSkills_pre	Emotional Skills score in Kompik questionnaire
Kompik_psychorel_pre	Psychological wellbeing and relationship score in Kompik questionnaire
Kompik_Total_pre	Total Score Kompik questionnaire
SPPB_Total_Pre	Total Score in Short Physical Performance Battery
Pmax_CRT_Pre	Maximum power in repeated chair rising test in relation to bodyweight	W/kg
CRT_Time_pre	Time for 5 sit-to-stand cycles in repeated chair rising test	seconds
Gait_Single_pre	average gait speed over 10 meters in single task condition	m/s
Gait_Dual_pre	average gait speed over 10 meters in dual task condition	m/s
cSBD_Pre	central systolic blood pressure	mmHg
cDBD_Pre	central diastolic blood pressure	mmHg
AIx@75_Pre	augmentation index corrected for 75 beats per minute	%
PWV_Pre	pulse wave velocity	m/s
SF-36_total_pre	Total score in SF-36 general health questionnaire
SF-36_physical_pre	physical health score in SF-36 general health questionnaire
SF-36_mental_pre	mental health score in SF-36 general health questionnaire
AQOL_total_pre	Total score in Assessment of quality of life questionnaire
AQOL_independent_pre	Independent living score in Assessment of quality of life questionnaire
AQOL_pain_pre	Pain score in Assessment of quality of life questionnaire
AQOL_mental_pre	Mental health score in Assessment of quality of life questionnaire
AQOL_satisfaction_pre	Life satisfaction score in Assessment of quality of life questionnaire
AQOL_selfworth_pre	Selfworth score in Assessment of quality of life questionnaire
AQOL_coping_pre	Coping score in Assessment of quality of life questionnaire
AQOL_relationships_pre	Relationship score in Assessment of quality of life questionnaire
FES_pre	Fear of Falling Scale
INT	Intergeneratinal Group
PG	Peer Group
CON	Control Group
